# Supplementary material for: Socioeconomic status and migration background as predictors of complicated lower respiratory tract infections in primary care
Source: Commun Med (Lond). 2026 Mar 28;6:297. doi: 10.1038/s43856-026-01542-5 (PMC13194730; doi:10.1038/s43856-026-01542-5)
Supplement: Supplementary file 2 — Supplementary Data 1 [file 43856_2026_1542_MOESM2_ESM.xlsx]

## Sheet: Source data fig. 1
NHG_stratum	SES_category	Sample size	observed_absolute_risk_percent	lower_CI	upper_CI
1	1	25410	0.7	0.6	0.8
1	2	24246	0.8	0.7	0.9
1	3	20887	0.8	0.7	1
1	4	16555	0.8	0.6	0.9
1	5	16106	1	0.9	1.2
2	1	16735	1.9	1.6	2.1
2	2	15107	1.9	1.6	2.1
2	3	14827	2.2	1.9	2.4
2	4	17285	3.2	2.9	3.5
2	5	12957	2.6	2.3	2.9
3	1	7175	5	4.5	5.6
3	2	6157	5.1	4.5	5.7
3	3	5863	6.4	5.8	7.1
3	4	6386	8.7	8	9.5
3	5	4904	7.2	6.4	8

## Sheet: Source data fig. 2
NHG_stratum	SES_category	Predicted risk difference	median	q1	q3	95% CI low	95% CI high	p5	p95
1	1	REF	REF	REF	REF	REF	REF	REF	REF
1	2	0.09	0.08	0.06	0.09	0.09	0.09	0.05	0.16
1	3	0.21	0.19	0.14	0.24	0.21	0.21	0.13	0.38
1	4	0.28	0.25	0.19	0.30	0.28	0.28	0.18	0.51
1	5	0.36	0.32	0.24	0.38	0.36	0.36	0.23	0.64
2	1	REF	REF	REF	REF	REF	REF	REF	REF
2	2	0.19	0.15	0.08	0.21	0.18	0.19	0.05	0.47
2	3	0.45	0.36	0.20	0.53	0.45	0.46	0.13	1.15
2	4	0.60	0.47	0.26	0.70	0.60	0.60	0.18	1.53
2	5	0.76	0.60	0.33	0.88	0.76	0.77	0.23	1.93
3	1	REF	REF	REF	REF	REF	REF	REF	REF
3	2	0.52	0.38	0.21	0.65	0.51	0.52	0.15	1.49
3	3	1.26	0.94	0.52	1.59	1.25	1.27	0.37	3.58
3	4	1.66	1.24	0.69	2.10	1.64	1.68	0.49	4.68
3	5	2.10	1.57	0.87	2.66	2.08	2.11	0.63	5.87
